# Supplementary material for: Pediatric Health Access and Private Medical Insurance: Based on the Ecology of Medical Care in Korea
Source: Children (Basel). 2022 Jul 22;9(8):1101. doi: 10.3390/children9081101 (PMC9330897; doi:10.3390/children9081101)
Supplement: Supplementary file 1 [file children-09-01101-s001.zip]

Archive with 1 entries (1 files):
- children-1812334-supplementary.pdf
